# Supplementary material for: Evolution of a multifunctional trait: shared effects of foraging ecology and thermoregulation on beak morphology, with consequences for song evolution
Source: Proc Biol Sci. 2019 Dec 18;286(1917):20192474. doi: 10.1098/rspb.2019.2474 (PMC6939928; doi:10.1098/rspb.2019.2474)
Supplement: Appendix S1: Specimens [file rspb20192474supp2.csv]

Collection	Species Name	Subspecies	Specimen #	Sex	Collection Date	Locality
Natural History Museum - Tring	Timeliopsis fulvigula		1919.3.6.210	M	4/1/1908	Owen Stanley Range, PNG, 5000ft
Natural History Museum - Tring	Timeliopsis fulvigula		1907.12.15.26	M	18/3/1906	Bilagi (?); ???, ? ???
Natural History Museum - Tring	Timeliopsis fulvigula		1897.8.29.22	F	23/7/1893	Moroka (Italian Collector)
Natural History Museum - Tring	Timeliopsis fulvigula		1907.12.15.24	M	16/2/1906	Bilagi (?); ???, ? ???
Natural History Museum - Tring	Timeliopsis fulvigula		1907.12.15.25	M	18/2/1906	Bilagi(Bikagi?); Head, Mambara R.
Natural History Museum - Tring	Timeliopsis fulvigula		1913.3.6.209	M	4/1/1908	Owen Stanley Range, PNG, 5000ft
Natural History Museum - Tring	Timeliopsis fulvigula		1913.3.6.212	F	4/1/1908	Owen Stanley Range, PNG, 5000ft
Natural History Museum - Tring	Timeliopsis griseigula		88.3.214.41		18/3/1886	PNG
Natural History Museum - Tring	Timeliopsis griseigula		82.3.8.10.5		1882	Astrolabe Mts.
Natural History Museum - Tring	Timeliopsis griseigula		88.3.24.42		1886	PNG
Natural History Museum - Tring	Timeliopsis griseigula		88.3.24.40	F	1/12/1885	Sogere (?), PNG
Natural History Museum - Tring	Melilestes megarhynchus		1916.5.30.719	F	14/8/1910	Wataikwa River, New Guinea
Natural History Museum - Tring	Melilestes megarhynchus		1916.5.30.714	F	19/10/1910	White Water Camp, Kapare River, New Guinea
Natural History Museum - Tring	Melilestes megarhynchus		1913.3.6.199	F	5/1/1908	Moroka Mountains, New Guinea, 3000ft
Natural History Museum - Tring	Melilestes megarhynchus		1916.5.30.722	F	15/10/1912	Launch Camp, Setakwa River, New Guinea
Natural History Museum - Tring	Melilestes megarhynchus		1916.5.30.712	M	10/11/1910	Parimau, Mimika River, Dutch New Guinea
Natural History Museum - Tring	Melilestes megarhynchus		1916.5.30.711	M	16/11/1910	Parimau, Mimika River, Dutch New Guinea
Natural History Museum - Tring	Melilestes megarhynchus		1916.5.30.708	M	21/9/1910	Parimau, Mimika River, Dutch New Guinea
Natural History Museum - Tring	Melilestes megarhynchus		1916.5.30.707	M	28/8/1910	Parimau, Mimika River, Dutch New Guinea
Natural History Museum - Tring	Melilestes megarhynchus		1916.5.30.710	M	1/10/1910	Parimau, Mimika River, Dutch New Guinea
Natural History Museum - Tring	Glychichaera fallax		1916.5.30.733	M	9/3/1911	Wakatimi, Mimika River, Dutch New Guinea
Natural History Museum - Tring	Glychichaera fallax		1907.12.11.243	M	1/2/1904	Silbattabatta, Aru Islands, Indonesia
Natural History Museum - Tring	Glychichaera fallax		1907.12.11.244	F	1/2/1904	Silbattabatta, Aru Islands, Indonesia
Natural History Museum - Tring	Glychichaera fallax		1907.12.11.245	M	1/3/1904	Silbattabatta, Aru Islands, Indonesia
Natural History Museum - Tring	Glychichaera fallax		1916.5.30.732	F	6/11/1910	White Water Camp, Kapare River, New Guinea
Natural History Museum - Tring	Glychichaera fallax		1916.5.30.731	M	6/11/1910	White Water Camp, Kapare River, New Guinea
Natural History Museum - Tring	Lichmera indistincta		1968.4.754	M	27/4/1968	Mt. Anderson, W.A., Australia, 100ft
Natural History Museum - Tring	Lichmera indistincta		1969.4.755	M	28/4/1968	Mt. Anderson, W.A., Australia, 100ft
Natural History Museum - Tring	Lichmera indistincta		1969.4.759	M	30/10/1968	Mt. Roper, Roper River, Northern Territory, Australia
Natural History Museum - Tring	Lichmera indistincta		1969.4.756	M	29/4/1968	Mt. Anderson, W.A., Australia, 100ft
Natural History Museum - Tring	Lichmera indistincta		1969.4.758	M	27/10/1968	Mt. Roper, Roper River, Northern Territory, Australia
Natural History Museum - Tring	Lichmera indistincta		1964.17.554	F	25/5/1963	Thylungra, NW of Quilpie, Queensland, Australia
Natural History Museum - Tring	Lichmera indistincta		1964.60.1089	F	6/8/1964	Sinclair Bay, Proserpine, Queensland, Australia
Natural History Museum - Tring	Lichmera indistincta		1964.60.1086	F	11/4/1964	Norman Rd., Glenore, Queensland, Australia
Natural History Museum - Tring	Lichmera indistincta		1964.60.1085	F	30/3/1964	Flinders Rd., Glendower Camp, Queensland, Australia
Natural History Museum - Tring	Lichmera indistincta		1964.60.1083	F	26/3/1964	Glendower Camp Queensland, Australia
Natural History Museum - Tring	Lichmera alboauricularis		95.12.24.6	M		South-eastern coast of New Guinea
Natural History Museum - Tring	Myzomela obscura	obscura	1969.4.741	M	30/8/1968	Gandy's Hill, Pine Creek, Northern Territory, Australia
Natural History Museum - Tring	Myzomela obscura	obscura	1969.4.742	M	30/8/1968	Gandy's Hill, Pine Creek, Northern Territory, Australia
Natural History Museum - Tring	Myzomela obscura	munna	1939.12.9.2204	M	7/9/1912	Cape York, Queensland, Australia
Natural History Museum - Tring	Myzomela obscura	munna	1939.12.9.2205	M	14/1/1913	Skull Creek, Cape York, Queensland, Australia
Natural History Museum - Tring	Myzomela obscura	harterti	1964.60.1077	M	21/6/1964	Granite Creek, Bloomfield Rd., Ayton, Queensland, Australia
Natural History Museum - Tring	Myzomela obscura	obscura	1969.4.738	F	27/8/1968	Gandy's Hill, Pine Creek, Northern Territory, Australia
Natural History Museum - Tring	Myzomela obscura	munna	82.12.18.47	F	1882
Natural History Museum - Tring	Myzomela obscura	munna	1939.12.9.2208	F	11/12/1912	Skull Creek, Cape York, Queensland, Australia
Natural History Museum - Tring	Myzomela obscura	fumata	1916.5.30.761	F	16/3/1911	Mouth of Mimika River, Dutch New Guinea
Natural History Museum - Tring	Myzomela obscura	fumata	1916.5.30.762	F	22/3/1911	Mouth of Mimika River, Dutch New Guinea
Natural History Museum - Tring	Myzomela sanguinolenta	boiei	73.5.12.896	M	1859
Natural History Museum - Tring	Myzomela sanguinolenta	chloroptera	1969.29.445	M	12/1895	Djampeai, Flores Sea
Natural History Museum - Tring	Myzomela sanguinolenta	chloroptera	1969.29.446	M	12/1895	Djampeai, Flores Sea
Natural History Museum - Tring	Myzomela sanguinolenta	batjanensis	1904.5.4.10	M		Batchian, Moluccas
Natural History Museum - Tring	Myzomela sanguinolenta	wakoloensis	1923.9.15.148	M		Fehat, Buru Is., Moluccas
Natural History Museum - Tring	Myzomela sanguinolenta	chloroptera	96.6.10.45	F	10/1895	Indrulaman, South Celebes
Natural History Museum - Tring	Myzomela sanguinolenta	wakoloensis	1923.9.15.150	F	4/1923	Buru Is., Moluccas
Natural History Museum - Tring	Myzomela sanguinolenta	wakoloensis	84.5.14.23	F	23/11/1882	Lake Wakolo
Natural History Museum - Tring	Myzomela erythrocephala	infuscata	1916.5.30.819	M	29/11/1910	Mouth of Mimika River, Dutch New Guinea
Natural History Museum - Tring	Myzomela erythrocephala	infuscata	1916.5.30.821	M	8/12/1910	Mouth of Mimika River, Dutch New Guinea
Natural History Museum - Tring	Myzomela erythrocephala	infuscata	81.11.7.1275	M		Aru Is.
Natural History Museum - Tring	Myzomela erythrocephala	infuscata	73.5.12.892	F	1857	Aru Is.
Natural History Museum - Tring	Myzomela erythrocephala	infuscata	1910.12.28.339	F	6/1909	Aru Is.
Natural History Museum - Tring	Myzomela erythrocephala	erythrocephala	1964.60.1066	F	7/5/1964	Moonlight Creek Mouth, Escott, Queensland, Australia
Natural History Museum - Tring	Myzomela cardinalis	cardinalis	98.9.30.29	M	1881	Tanna Is., New Hebrides
Natural History Museum - Tring	Myzomela cardinalis	cardinalis	70.3.31.134	M	8/1865	Erromango Is., New Hebrides
Natural History Museum - Tring	Myzomela cardinalis		1900.1.10.48	M	13/5/1899	Mallicolo Is., New Hebrides
Natural History Museum - Tring	Myzomela cardinalis	tenuis	1900.1.10.51	M	7/9/1899	Espiritu Santo Is., New Hebrides
Natural History Museum - Tring	Myzomela cardinalis	nigriventris	1926.12.18.85	M	6/4/1924	Aleipala, Upolo Is., Samoa
Natural History Museum - Tring	Myzomela cardinalis	pulcherrima	1959.21.1345	M	6/12/1953	Manwiriwiri, San Christobal Is.
Natural History Museum - Tring	Myzomela cardinalis	cardinalis	98.9.30.31	F	24/7/1878	Tanna Is., New Hebrides
Natural History Museum - Tring	Myzomela cardinalis	cardinalis	59.6.14.18	F		Aneiteum, New Hebrides
Natural History Museum - Tring	Myzomela cardinalis	tenuis	1900.1.10.52	F	15/6/1899	Efate Is., New Hebrides
Natural History Museum - Tring	Myzomela cardinalis	nigriventris	98.9.30.239	F	11/6/1889	Upolu Is., Samoa
Natural History Museum - Tring	Myzomela cardinalis	pulcherrima	1959.21.1335	F	6/12/1953	Manwiriwiri, San Christobal Is.
Natural History Museum - Tring	Myzomela rosenbergi		1916.5.30.805	M	1/2/1913	Camp 6B, Utakwa River, Dutch New Guinea
Natural History Museum - Tring	Myzomela rosenbergi		1916.5.30A	M	15/1/1910	Camp 6A, Utakwa River, Dutch New Guinea
Natural History Museum - Tring	Myzomela rosenbergi		1916.5.30B	M	26/1/1913	Camp 6B, Utakwa River, Dutch New Guinea
Natural History Museum - Tring	Myzomela rosenbergi		1913.3.6.275	M	3/1908	Owen Stanley Mts., British New Guinea
Natural History Museum - Tring	Myzomela rosenbergi		1911.12.22.169	M	5/1909	Taora District, 4000ft, British New Guinea
Natural History Museum - Tring	Myzomela rosenbergi		1916.5.30.766	F	19/10/1910	White Water Camp, Kapare River, New Guinea
Natural History Museum - Tring	Myzomela rosenbergi		1916.5.30.770	F	20/10/1910	White Water Camp, Kapare River, New Guinea
Natural History Museum - Tring	Myzomela rosenbergi		1916.5.30.769	F	20/10/1910	White Water Camp, Kapare River, New Guinea
Natural History Museum - Tring	Sugomel niger		1969.4.737	M	8/6/1968	St. George Range, Kimberleys, Western Australia, Australia
Natural History Museum - Tring	Sugomel niger		1969.4.736	M	8/6/1968	St. George Range, Kimberleys, Western Australia, Australia
Natural History Museum - Tring	Sugomel niger		81.11.7.1245	M	12/1859	Northern Australia
Natural History Museum - Tring	Sugomel niger		1925.11.1.143	M	6/5/1924	Prairie, N. Queensland, Australia
Natural History Museum - Tring	Sugomel niger		98.5.17.110	M	1890	Tea Tree Gully, South Australia, Australia
Natural History Museum - Tring	Sugomel niger		1964.17.550	F	2/6/1963	Monkira, Diamantina, SW Queensland, Australia
Natural History Museum - Tring	Sugomel niger		81.11.7.1243	F
Natural History Museum - Tring	Meliphaga mimikae		1916.5.30.612	M	10/11/1910	White Water Camp, Kapare River, New Guinea
Natural History Museum - Tring	Meliphaga mimikae		1916.5.30.618	M	5/2/1911	Camp 3, Iwaka River, Dutch New Guinea
Natural History Museum - Tring	Meliphaga mimikae		1916.5.30.605	M	30/10/1910	White Water Camp, Kapare River, New Guinea
Natural History Museum - Tring	Meliphaga mimikae		1916.5.30.613	M	25/9/1910	Waitakwa River, Dutch New Guinea
Natural History Museum - Tring	Meliphaga mimikae		1916.5.30.610	M	4/11/1910	White Water Camp, Kapare River, New Guinea
Natural History Museum - Tring	Meliphaga mimikae		1916.5.30.623	F	26/12/1912	Camp 3, Iwaka River, Dutch New Guinea
Natural History Museum - Tring	Meliphaga mimikae		1916.5.30.609	F	4/11/1910	White Water Camp, Kapare River, New Guinea
Natural History Museum - Tring	Meliphaga mimikae		1916.5.30.611	F	10/11/1910	White Water Camp, Kapare River, New Guinea
Natural History Museum - Tring	Meliphaga mimikae		1916.5.30.622	F	23/12/1912	Camp 3, Iwaka River, Dutch New Guinea
Natural History Museum - Tring	Meliphaga mimikae		1916.5.30.614	F	1/10/1910	Waitakwa River, Dutch New Guinea
Natural History Museum - Tring	Meliphaga orientalis		1913.3.6.206	M	5/1908	Moroka Mountains, British New Guinea
Natural History Museum - Tring	Meliphaga orientalis		1913.3.6.207	F	5/1908	Moroka Mountains, British New Guinea
Natural History Museum - Tring	Meliphaga orientalis		1913.3.6.208	F	5/1908	Moroka Mountains, British New Guinea
Natural History Museum - Tring	Meliphaga albonotata		1916.5.30.631	M	2/4/1910	Mimika River, Dutch New Guinea
Natural History Museum - Tring	Meliphaga albonotata		1916.5.30.632	M	31/8/1910	Parimau, Mimika River, Dutch New Guinea
Natural History Museum - Tring	Meliphaga albonotata		1916.5.30.633	M	1/10/1910	Waitakwa River, Dutch New Guinea
Natural History Museum - Tring	Meliphaga aruensis	aruensis	1916.5.30.625	M	19/12/1910	Parimau, Mimika River, Dutch New Guinea
Natural History Museum - Tring	Meliphaga aruensis	aruensis	1907.12.11.161	M	2/1904	Silbattabatta, Aru Islands
Natural History Museum - Tring	Meliphaga aruensis	aruensis	1907.12.11.163	M	3/1904	Silbattabatta, Aru Islands
Natural History Museum - Tring	Meliphaga aruensis	aruensis	58.3.10.129	F	3/5/1857	Wokau, Aru Is.
Natural History Museum - Tring	Meliphaga aruensis	aruensis	1916.12.20.628	F	29/11/1912	Canoe Camp, Setakwa River, Dutch New Guinea
Natural History Museum - Tring	Meliphaga aruensis	aruensis	1916.5.30.627	F	30/10/1912	Launch Camp, Setakwa River, Dutch New Guinea
Natural History Museum - Tring	Meliphaga analoga	analoga	1916.5.30.635	M	27/8/1910	Parimau, Mimika River, Dutch New Guinea
Natural History Museum - Tring	Meliphaga analoga	analoga	1916.5.30.636	M	31/8/1910	Parimau, Mimika River, Dutch New Guinea
Natural History Museum - Tring	Meliphaga aruensis	sharpei	73.5.12.972	M	1858	Dorey, New Guinea
Natural History Museum - Tring	Meliphaga analoga	longirostris	1907.12.11.791	M	3/1904	Silbattabatta, Aru Islands
Natural History Museum - Tring	Meliphaga analoga	longirostris	1907.12.11.165	M	4/1904	Silbattabatta, Aru Islands
Natural History Museum - Tring	Meliphaga analoga	analoga	1916.5.30.639	F	26/11/1910	Parimau, Mimika River, Dutch New Guinea
Natural History Museum - Tring	Meliphaga analoga	analoga	1916.5.30.640	F	28/11/1910	Parimau, Mimika River, Dutch New Guinea
Natural History Museum - Tring	Meliphaga analoga	analoga	1916.5.30.641	F	31/10/1910	Parimau, Mimika River, Dutch New Guinea
Natural History Museum - Tring	Meliphaga analoga	analoga	73.5.12.1000	F	1860	Mysol, New Guinea
Natural History Museum - Tring	Meliphaga gracilis	gracilis	99.5.21.44	M	21/7/1898	Cape York, Queensland, Australia
Natural History Museum - Tring	Meliphaga gracilis	imitatrix	1964.60.1157	M	13/7/1964	Tully, Queensland, Australia
Natural History Museum - Tring	Meliphaga gracilis	imitatrix	1964.60.1149	M	21/6/1964	Ayton, Queensland, Australia
Natural History Museum - Tring	Meliphaga gracilis	imitatrix	1964.60.1147	M	20/6/1964	Ayton, Queensland, Australia
Natural History Museum - Tring	Meliphaga gracilis	gracilis	1907.12.11.166	F	2/1904	Silbattabatta, Aru Islands
Natural History Museum - Tring	Meliphaga gracilis	gracilis	1907.12.11.169	F	3/1904	Silbattabatta, Aru Islands
Natural History Museum - Tring	Meliphaga gracilis	gracilis	1916.5.30.630	F	20/3/1911	Mouth of Mimika River, Dutch New Guinea
Natural History Museum - Tring	Meliphaga gracilis	gracilis	1964.60.1148	F	20/6/1964	Granite Creek, Bloomfield Rd., Ayton, Queensland, Australia
Natural History Museum - Tring	Meliphaga flavirictus		1916.5.30.138	F	10/10/1910	Parimau, Mimika River, Dutch New Guinea
Natural History Museum - Tring	Meliphaga notata	mixta	1964.60.1146	M	25/7/1964	Marquette Creek, Tully, Queensland, Australia
Natural History Museum - Tring	Meliphaga notata	mixta	1964.60.1142	M	27/6/1964	Islands, mouth of Bloomfield Rd., Ayton, Queensland, Australia
Natural History Museum - Tring	Meliphaga notata	mixta	1964.60.1145	M	15/7/1964	R. Camp, Tully, Queensland, Australia
Natural History Museum - Tring	Meliphaga notata	mixta	1964.60.1137	F	23/6/1964	Granite Creek, Bloomfield Rd., Ayton, Queensland, Australia
Natural History Museum - Tring	Meliphaga notata	mixta	1964.60.1138	F	23/6/1964	Granite Creek, Bloomfield Rd., Ayton, Queensland, Australia
Natural History Museum - Tring	Meliphaga notata	mixta	1964.60.1132	F	20/6/1964	Granite Creek, Bloomfield Rd., Ayton, Queensland, Australia
Natural History Museum - Tring	Certhionyx variegatus		1965.43.1009	M	3/8/1965	Shenton Camp, Laverton, Western Australia, Australia
Natural History Museum - Tring	Certhionyx variegatus		1965.5.98	M	6/10/1963	Nullarbor Homestead, South Australia, Australia
Natural History Museum - Tring	Certhionyx variegatus		1965.5.97	M	8/10/1963	Nullarbor Homestead, South Australia, Australia
Natural History Museum - Tring	Certhionyx variegatus		1965.5.96	F	18/11/1963	Angepena Homestead, 45mi W of Lake Frome, South Australia, Australia
Natural History Museum - Tring	Certhionyx variegatus		1965.5.99	F	7/10/1963	Nullarbor Homestead, South Australia, Australia
Natural History Museum - Tring	Meliphaga notata	notata	82.2.18.136	M	17/7/1881	Thursday Is., Torres Strait, Queensland, Australia
Natural History Museum - Tring	Meliphaga notata	notata	82.2.18.134	M	8/1881	Thursday Is., Torres Strait, Queensland, Australia
Natural History Museum - Tring	Meliphaga notata	notata	97.11.11.1	F	26/10/96	Somerset, Torres Strait, Queensland, Australia
Natural History Museum - Tring	Meliphaga lewinii	lewinii	1964.60.1111	M	21/7/1964	Walter Hill Ra., Tully, Queensland, Australia
Natural History Museum - Tring	Meliphaga lewinii	lewinii	1964.60.1113	M	21/7/1964	Walter Hill Ra., Tully, Queensland, Australia
Natural History Museum - Tring	Meliphaga lewinii	lewinii	1964.60.1110	M	1/7/1964	Big Tableland, Ayton, Queensland, Australia
Natural History Museum - Tring	Meliphaga lewinii	lewinii	1964.60.1114	M	21/7/1964	Walter Hill Ra., Tully, Queensland, Australia
Natural History Museum - Tring	Meliphaga lewinii	lewinii	1964.60.1125	M	7/8/1964	Sinclair Bay, Proserpine, Queensland, Australia
Natural History Museum - Tring	Meliphaga lewinii	lewinii	1964.60.1121	F	3/8/1964	Dryander Cp, Gregory R., Proserpine, Queensland, Australia
Natural History Museum - Tring	Meliphaga lewinii	lewinii	1964.60.1119	F	1/8/1964	Dryander Cp, Gregory R., Proserpine, Queensland, Australia
Natural History Museum - Tring	Meliphaga lewinii	lewinii	1964.60.1115	F	21/7/1964	Walter Hill Ra., Tully, Queensland, Australia
Natural History Museum - Tring	Meliphaga lewinii	lewinii	1964.60.1124	F	3/8/1964	Dryander Cp, Gregory R., Proserpine, Queensland, Australia
Natural History Museum - Tring	Meliphaga lewinii	lewinii	1964.60.1116	F	23/7/1964	Walter Hill Ra., Tully, Queensland, Australia
Natural History Museum - Tring	Meliphaga albilineata		1969.4.778	M	30/10/1968	Oenpelli Mission, Northern Territory, Australia
Natural History Museum - Tring	Meliphaga albilineata		1969.4.783	M	6/10/1968	Oenpelli Mission, Northern Territory, Australia
Natural History Museum - Tring	Meliphaga albilineata		1969.4.781	M	2/10/1968	Oenpelli Mission, Northern Territory, Australia
Natural History Museum - Tring	Meliphaga albilineata		1969.4.788	M	14/10/1968	Oenpelli Mission, Northern Territory, Australia
Natural History Museum - Tring	Meliphaga albilineata		1969.4.782	F	3/10/1968	Oenpelli Mission, Northern Territory, Australia
Natural History Museum - Tring	Meliphaga albilineata		1969.4.784	F	14/10/1968	Oenpelli Mission, Northern Territory, Australia
Natural History Museum - Tring	Meliphaga albilineata		1969.4.786	F	14/10/1968	Oenpelli Mission, Northern Territory, Australia
Natural History Museum - Tring	Meliphaga albilineata		1969.4.789	F	17/10/1968	Oenpelli Mission, Northern Territory, Australia
Natural History Museum - Tring	Meliphaga reticulata		73.5.12.997	M	1859	Timor
Natural History Museum - Tring	Meliphaga reticulata		73.5.12.996	M	1859	Timor
Natural History Museum - Tring	Meliphaga reticulata		73.5.12.1040	M	1860	Timor
Natural History Museum - Tring	Stomiopera flava		1964.60.1215	M	27/5/1964	Inkerman Homestead, Queensland, Australia
Natural History Museum - Tring	Stomiopera flava		1964.60.1213	M	27/5/1964	Inkerman Homestead, Queensland, Australia
Natural History Museum - Tring	Stomiopera flava		1964.60.1224	M	10/8/1964	Dryander Cp, Gregory R., Proserpine, Queensland, Australia
Natural History Museum - Tring	Stomiopera flava		1964.60.1225	F	10/8/1964	Dryander Cp, Gregory R., Proserpine, Queensland, Australia
Natural History Museum - Tring	Stomiopera flava		1964.60.1230	F	14/8/1964	Vine Cr., Gregory R., Proserpine, Queensland, Australia
Natural History Museum - Tring	Stomiopera flava		1964.60.1231	F	14/8/1964	Vine Cr., Gregory R., Proserpine, Queensland, Australia
Natural History Museum - Tring	Stomiopera unicolor		1969.4.813	M	31/8/1968	Gandy's Hill, Pine Creek, Northern Territory, Australia
Natural History Museum - Tring	Stomiopera unicolor		1964.60.1241	M	30/5/1964	Inkerman Homestead, Queensland, Australia
Natural History Museum - Tring	Stomiopera unicolor		1964.60.1232	M	6/5/1964	Escott Homestead, Queensland, Australia
Natural History Museum - Tring	Stomiopera unicolor		1925.11.1.770	M	16/9/1924	Katherine, Northern Territory, Australia
Natural History Museum - Tring	Stomiopera unicolor		1969.4.809	F	4/6/1968	Gikie Gorge, Fitzray River, Kimberleys, Western Australia, Australia
Natural History Museum - Tring	Stomiopera unicolor		1964.60.1236	F	12/5/1964	Moonlight Creek Mouth, Escott, Queensland, Australia
Natural History Museum - Tring	Stomiopera unicolor		1969.4.811	F	21/6/1968	Mount Bell, Leopold Range, Kimberleys, Western Australia, Australia
Natural History Museum - Tring	Stomiopera unicolor		1912.7.16.24	F	4/1/1912	Melville Is., Northern Territory, Australia
Natural History Museum - Tring	Gavicalis fasciogularis		1964.60.1179	M	8/8/1964	Dingo Beach, N Gloucester Passage, Proserpine, Queensland, Australia
Natural History Museum - Tring	Gavicalis fasciogularis		1964.60.1168	M	7/8/1964	Dingo Beach, N Gloucester Passage, Proserpine, Queensland, Australia
Natural History Museum - Tring	Gavicalis fasciogularis		1964.60.1169	M	7/8/1964	Dingo Beach, N Gloucester Passage, Proserpine, Queensland, Australia
Natural History Museum - Tring	Gavicalis fasciogularis		1964.60.1176	M	7/8/1964	Dingo Beach, N Gloucester Passage, Proserpine, Queensland, Australia
Natural History Museum - Tring	Gavicalis fasciogularis		1964.60.1171	F	7/8/1964	Dingo Beach, N Gloucester Passage, Proserpine, Queensland, Australia
Natural History Museum - Tring	Gavicalis fasciogularis		1964.60.1178	F	7/8/1964	Dingo Beach, N Gloucester Passage, Proserpine, Queensland, Australia
Natural History Museum - Tring	Gavicalis fasciogularis		1964.60.1175	F	7/8/1964	Dingo Beach, N Gloucester Passage, Proserpine, Queensland, Australia
Natural History Museum - Tring	Gavicalis fasciogularis		1964.60.1173	F	7/8/1964	Dingo Beach, N Gloucester Passage, Proserpine, Queensland, Australia
Natural History Museum - Tring	Gavicalis virescens		1965.43.1019	M	29/3/1965	Nonning, South Australia, Australia
Natural History Museum - Tring	Gavicalis virescens		1967.18.35	M	3/11/1964	Lake Acraman, South Australia, Australia
Natural History Museum - Tring	Gavicalis virescens		1965.5.102	F	7/10/1963	Nullarbor Homestead, South Australia, Australia
Natural History Museum - Tring	Gavicalis virescens		1965.43.1018	F	29/3/1965	Nonning, South Australia, Australia
Natural History Museum - Tring	Gavicalis virescens		1965.43.1047	M	1/10/1965	North Side of Rawlinson Range, Giles, Western Australia, Australia
Natural History Museum - Tring	Gavicalis virescens		1964.17.571	M	4/6/1963	Monkira, Diamantina, SW Queensland, Australia
Natural History Museum - Tring	Gavicalis virescens		1965.43.1034	F	11/10/1965	L. Gruszka, Gibson Desert, Western Australia, Australia
Natural History Museum - Tring	Gavicalis virescens		1965.43.1039	F	16/9/1965	Carnegie HS, Western Australia, Australia
Natural History Museum - Tring	Gavicalis virescens		1964.17.570	F	4/6/1963	Monkira, Diamantina, SW Queensland, Australia
Natural History Museum - Tring	Gavicalis versicolor		50.7.20.178	M		Dunk Island, Queensland, Australia
Natural History Museum - Tring	Gavicalis versicolor		1936.4.20.8	M	29/11/1935	Laag Island, Mouth of Blumen River, Dutch New Guinea
Natural History Museum - Tring	Gavicalis versicolor		1934.10.21.186	M	21/4/1934
Natural History Museum - Tring	Gavicalis versicolor		1925.11.1.716	F	29/6/1923	Hick Island, Cape Grenville, Queensland, Australia
Natural History Museum - Tring	Ptilotula flavescens		1969.4.800	M	14/7/1968	Mt. Elizabeth, Kimberleys, Western Australia, Australia
Natural History Museum - Tring	Ptilotula flavescens		1969.4.799	M	8/7/1968	Mt. Elizabeth, Kimberleys, Western Australia, Australia
Natural History Museum - Tring	Ptilotula flavescens		1969.4.797	M	27/4/1968	Mt. Anderson Kimberleys, Western Australia, Australia
Natural History Museum - Tring	Ptilotula flavescens		1969.4.804	M	26/7/1968	Mt. Remarkable Kimberleys, Western Australia, Australia
Natural History Museum - Tring	Ptilotula flavescens		1969.4.801	M	14/7/1968	Mt. Elizabeth, Kimberleys, Western Australia, Australia
Natural History Museum - Tring	Ptilotula flavescens		1969.4.798	F	27/4/1968	Mt. Anderson Kimberleys, Western Australia, Australia
Natural History Museum - Tring	Ptilotula flavescens		87.5.2.168	F	5/6/1986	Derby, Western Australia, Australia
Natural History Museum - Tring	Ptilotula fusca		1964.17.561	M	30/3/1963	South Gate, Grafton, NSW, Australia
Natural History Museum - Tring	Ptilotula fusca		1927.12.18.242	M	1/4/1890	Manly, NSW, Australia
Natural History Museum - Tring	Ptilotula fusca		86.12.1.1782	M	7/1864	Petersham
Natural History Museum - Tring	Ptilotula fusca		1924.12.18.242	M	1/4/1890	Manly, NSW, Australia
Natural History Museum - Tring	Ptilotula fusca		1964.17.562	F	30/3/1963	NSW, Australia
Natural History Museum - Tring	Ptilotula fusca		86.12.1.1783	F	6/1867
Natural History Museum - Tring	Ptilotula keartlandi		1965.43.1066	M	25/8/1965	North Side of Rawlinson Range, Giles, Western Australia, Australia
Natural History Museum - Tring	Ptilotula keartlandi		1965.43.1067	M	20/8/1965	Pass of the Abencerrages, Giles, Western Australia, Australia
Natural History Museum - Tring	Ptilotula keartlandi		1966.21.311	M	16/5/1966	Tampatha Creek, Chichester Range, Western Australia, Australia
Natural History Museum - Tring	Ptilotula keartlandi		1965.43.1061	M	20/8/1965	Mt. Russell, Giles, Western Australia, Australia
Natural History Museum - Tring	Ptilotula keartlandi		1965.43.1068	F	23/8/1965	Plain C., Giles, Western Australia, Australia
Natural History Museum - Tring	Ptilotula keartlandi		1965.43.1062	F	24/8/1965	S. Side of the Rawlinson Range, Western Australia, Australia
Natural History Museum - Tring	Ptilotula keartlandi		1966.21.310	F	16/5/1966	Tampatha Creek, Chichester Range, Western Australia, Australia
Natural History Museum - Tring	Ptilotula keartlandi		1966.21.309	F	16/5/1966	Tampatha Well, Chichester Range, Western Australia, Australia
Natural History Museum - Tring	Ptilotula plumula		1965.43.1086	M	27/8/1965	Giles Creek, Giles, Western Australia, Australia
Natural History Museum - Tring	Ptilotula plumula		1965.43.1089	M	6/9/1965	Van der Linden Lake, Giles, Western Australia, Australia
Natural History Museum - Tring	Ptilotula plumula		1965.43.1082	M	19/6/1965	Kingoonya, South Australia, Australia
Natural History Museum - Tring	Ptilotula plumula		1965.43.1090	M	6/9/1965	Van der Linden Lake, Giles, Western Australia, Australia
Natural History Museum - Tring	Ptilotula plumula		1965.43.1083	F	19/6/1965	near Amelera Rock Hole, Kingoonya, South Australia, Australia
Natural History Museum - Tring	Ptilotula plumula		1965.43.1084	F	19/6/1965	near Amelera Rock Hole, Kingoonya, South Australia, Australia
Natural History Museum - Tring	Ptilotula plumula	Ad	1965.43.1085	F	19/6/1965	near Amelera Rock Hole, Kingoonya, South Australia, Australia
Natural History Museum - Tring	Ptilotula plumula		1965.43.1091	F	2/8/1965	Mt. Shenton, Laverton, Western Australia, Australia
Natural History Museum - Tring	Ptilotula ornata		1965.43.1078	M	10/7/1965	Cocklebiddy, Western Australia, Australia
Natural History Museum - Tring	Ptilotula ornata		1965.43.1073	M	30/3/1965	Nonning, South Australia, Australia
Natural History Museum - Tring	Ptilotula ornata		1965.43.1074	M	3/4/1965	Nonning, South Australia, Australia
Natural History Museum - Tring	Ptilotula ornata		1905.12.26.170	M	12/9/1905	Kurrawang, Kalgoorlie, Western Australia
Natural History Museum - Tring	Ptilotula ornata		1965.43.1077	F	10/7/1965	Cocklebiddy, Western Australia, Australia
Natural History Museum - Tring	Ptilotula ornata		1965.43.1076	F	10/7/1965	Cocklebiddy, Western Australia, Australia
Natural History Museum - Tring	Ptilotula ornata		1905.12.26.169	F	9/9/1905	Kurrawang, Kalgoorlie, Western Australia
Natural History Museum - Tring	Ptilotula penicillata	penicillata	1964.17.577	M	19/3/1963	Wheogo, Dunedoo, NSW, Australia
Natural History Museum - Tring	Ptilotula penicillata	ladasi	1965.43.1113	M	13/9/1965	Mungilli Claypan, Carnegie Homestead, Western Australia, Australia
Natural History Museum - Tring	Ptilotula penicillata	ladasi	1965.43.1122	M	10/8/1965	Warburton Mission, Western Australia, Australia
Natural History Museum - Tring	Ptilotula penicillata	interior	1965.43.1108	M	17/5/1965	Etadunna, Birdonville Track, South Australia, Australia
Natural History Museum - Tring	Ptilotula penicillata	interior	1964.17.580	M	2/6/1963	Monkira, Diamantina, SW Queensland, Australia
Natural History Museum - Tring	Ptilotula penicillata	penicillata	1964.60.1194	F	30/3/1964	Glendower Camp, Flinders, Wongalee Homestead, Australia
Natural History Museum - Tring	Ptilotula penicillata	penicillata	1964.60.1193	F	20/3/1964	Glendower Camp, Flinders, Wongalee Homestead, Australia
Natural History Museum - Tring	Ptilotula penicillata	interior	1965.43.1103	F	31/5/1965	Oodnadalta, South Australia, Australia
Natural History Museum - Tring	Ptilotula penicillata	interior	1964.17.579	F	2/6/1963	Monkira, Diamantina, SW Queensland, Australia
Natural History Museum - Tring	Bolemoreus frenata		1969.41.1227	M	9/1911	Tolga, Queensland, Australia
Natural History Museum - Tring	Bolemoreus frenata		1964.60.1180	F	21/6/1964	Bloomfield Rd., Ayton, Australia
Natural History Museum - Tring	Bolemoreus frenata		1964.60.1181	F	2/7/1964	Big Tableland, Ayton, Queensland, Australia
Natural History Museum - Tring	Caligavis chrysops		81.5.1.5590	M		Moreton Bay
Natural History Museum - Tring	Caligavis chrysops		1964.17.573	M	10/4/1963	Tenterfield, NSW, Australia
Natural History Museum - Tring	Caligavis chrysops		1937.2.16.72	M	10/1880	Mornington, Victoria, Australia
Natural History Museum - Tring	Caligavis chrysops		41.146	M		NSW, Australia
Natural History Museum - Tring	Caligavis chrysops		1964.17.572	F	12/4/1963	Tenterfield, NSW, Australia
Natural History Museum - Tring	Caligavis chrysops		1924.12.18.244	F	28/5/1890	Manly, NSW, Australia
Natural History Museum - Tring	Caligavis obscurus		1916.5.30.582	M	29/4/1910	Mimika River, Dutch New Guinea
Natural History Museum - Tring	Caligavis obscurus		1916.5.30.594	M	1/11/1910	White Water Camp, Kapare River, New Guinea
Natural History Museum - Tring	Caligavis obscurus		1916.5.30.584	M	30/8/1910	Parimau, Mimika River, Dutch New Guinea
Natural History Museum - Tring	Caligavis obscurus		1916.5.30.599	M	21/11/1912	Camp 3, Utakwa River, Dutch New Guinea
Natural History Museum - Tring	Caligavis obscurus		1916.5.30.592	F	1/11/1910	White Water Camp, Kapare River, New Guinea
Natural History Museum - Tring	Caligavis obscurus		1916.5.30.587	F	16/11/1910	Parimau, Mimika River, Dutch New Guinea
Natural History Museum - Tring	Caligavis obscurus		1916.5.30.585	F	31/8/1910	Parimau, Mimika River, Dutch New Guinea
Natural History Museum - Tring	Caligavis obscurus		1916.5.30.586	F	31/8/1910	Parimau, Mimika River, Dutch New Guinea
Natural History Museum - Tring	Caligavis subfrenatus		1949.62.110	M	18/6/1949	Mt. Wilhelm, Bismark Range, New Guinea
Natural History Museum - Tring	Caligavis subfrenatus		1953.17.252	M	19/4/1951	Mt. Giluwe, Central Highlands, New Guinea
Natural History Museum - Tring	Caligavis subfrenatus		1911.12.22.101	M	4/1909	Top of Owen Stanley Range, 10000ft, New Guinea
Natural History Museum - Tring	Caligavis subfrenatus		1916.5.30.577	M	18/2/1913	Camp 3c, Utakwa River, Dutch New Guinea
Natural History Museum - Tring	Caligavis subfrenatus		1911.12.22.102	F	4/1909	Top of Owen Stanley Range, 10000ft, New Guinea
Natural History Museum - Tring	Caligavis subfrenatus		1916.5.30.580	F	9/2/1913	Camp 2, Utakwa River, 8000ft, Dutch New Guinea
Natural History Museum - Tring	Caligavis subfrenatus		1916.5.30.578	F	19/2/1913	Camp 6c, Utakwa River, 5500ft, Dutch New Guinea
Natural History Museum - Tring	Lichenostomus cratitius		1966.21.308	M	2/4/1966	Beckon, Green Range, Western Australia, Australia
Natural History Museum - Tring	Lichenostomus cratitius		1966.21.303	M	31/3/1966	Beckon, Green Range, Western Australia, Australia
Natural History Museum - Tring	Lichenostomus cratitius		81.11.7.830	M		Australia
Natural History Museum - Tring	Lichenostomus cratitius		1966.21.306	M	2/4/1966	Beckon, Green Range, Western Australia, Australia
Natural History Museum - Tring	Lichenostomus cratitius		1966.21.305	F	4/4/1966	Beckon, Green Range, Western Australia, Australia
Natural History Museum - Tring	Lichenostomus cratitius		43.7.14.157	F		South Australia, Australia
Natural History Museum - Tring	Lichenostomus melanops		1964.17.599	M	22/1/1963	Vasey, Grampians, Victoria, Australia
Natural History Museum - Tring	Lichenostomus melanops		1964.17.598	M	22/1/1963	Vasey, Grampians, Victoria, Australia
Natural History Museum - Tring	Lichenostomus melanops		81.11.4.806	M		Queensland, Australia
Natural History Museum - Tring	Lichenostomus melanops		99.1.30.23	M		Sydney, NSW, Australia
Natural History Museum - Tring	Lichenostomus melanops		1964.17.597	F	22/1/1963	Vasey, Grampians, Victoria, Australia
Natural History Museum - Tring	Xanthotis flaviventer		1907.12.11.148	M	3/1904	Silbattabatta, Aru Islands
Natural History Museum - Tring	Xanthotis flaviventer		1916.5.30.538	M	19/10/1910	White Water Camp, Kapare River, New Guinea
Natural History Museum - Tring	Xanthotis flaviventer		1916.5.30.260	M	26/9/1910	Parimau, Mimika River, Dutch New Guinea
Natural History Museum - Tring	Xanthotis flaviventer		80.11.18.414	M		Cape York, Queensland, Australia
Natural History Museum - Tring	Xanthotis flaviventer		1907.12.11.149	F	3/1904	Silbattabatta, Aru Islands
Natural History Museum - Tring	Xanthotis flaviventer		1916.5.30.541	F	8/11/1910	White Water Camp, Kapare River, New Guinea
Natural History Museum - Tring	Xanthotis flaviventer		1916.5.30.536	F	13/12/1910	Parimau, Mimika River, Dutch New Guinea
Natural History Museum - Tring	Xanthotis macleayanus		1964.60.1184	M	2/7/1964	Big Tableland, Ayton, Queensland, Australia
Natural History Museum - Tring	Xanthotis macleayanus		1964.60.1191	M	21/7/1964	Walter Hill Ra., Tully, Queensland, Australia
Natural History Museum - Tring	Xanthotis macleayanus		1964.60.1190	M	18/7/1964	Tully R. Camp, Tully, Queensland, Australia
Natural History Museum - Tring	Xanthotis macleayanus		1964.60.1188	F	11/7/1964	Tully R. Camp, Tully, Queensland, Australia
Natural History Museum - Tring	Xanthotis macleayanus		1964.60.1182	F	22/6/1964	Granite Creek, Bloomfield Rd., Ayton, Queensland, Australia
Natural History Museum - Tring	Xanthotis macleayanus		1964.60.1189	F	13/7/1964	Tully R. Camp, Tully, Queensland, Australia
Natural History Museum - Tring	Xanthotis macleayanus		1964.60.1186	F	2/7/1964	Tully R. Camp, Tully, Queensland, Australia
Natural History Museum - Tring	Nesoptilotis flavicollis		89.6.12.75	F		Tasmania, Australia
Natural History Museum - Tring	Nesoptilotis flavicollis		89.6.12.74	M		Tasmania, Australia
Natural History Museum - Tring	Nesoptilotis flavicollis		89.6.12.73	M		Tasmania, Australia
Natural History Museum - Tring	Nesoptilotis flavicollis		89.6.12.76	M		Tasmania, Australia
Natural History Museum - Tring	Nesoptilotis flavicollis		79.4.5	F		Australia
Natural History Museum - Tring	Nesoptilotis leucotis		1939.12.9.2911	M		NSW, Australia
Natural History Museum - Tring	Nesoptilotis leucotis		1964.17.602	M		Strathalpine, Tenterfield, NSW, Australia
Natural History Museum - Tring	Nesoptilotis leucotis		81.11.7.824	M		SE Australia
Natural History Museum - Tring	Nesoptilotis leucotis		1966.21.301	M		Linwood, Western Australia, Australia
Natural History Museum - Tring	Nesoptilotis leucotis		1964.17.600	F		Timbarra, Tenterfield, NSW, Australia
Natural History Museum - Tring	Nesoptilotis leucotis		1927.12.18.268	F		Mt. Hutton, Westgrove, Queensland, Australia
Natural History Museum - Tring	Foulehaio carunculata		98.9.30.248	M	20/3/1889	Tongatapu, Tonga
Natural History Museum - Tring	Foulehaio carunculata		88.7.1.821	M	7/1865	Tutuila, American Samoa
Natural History Museum - Tring	Foulehaio carunculata		98.9.30.247	M	3/4/1889	Tongatapu, Tonga
Natural History Museum - Tring	Foulehaio taviuensis		1969.52.1003	M	19/7/1875	N. Gila, Taveuni Island, Fiji
Natural History Museum - Tring	Foulehaio procerior		78.1.19.162	M	3/9/1875	Ovalau Is., Fiji
Natural History Museum - Tring	Foulehaio carunculata		80.11.18.156	F
Natural History Museum - Tring	Foulehaio carunculata		1903.12.30.58	F	22/4/1903	Tutuila, American Samoa
Natural History Museum - Tring	Foulehaio carunculata		98.9.30.47	F	18/2/1876	Tongatapu, Tonga
Natural History Museum - Tring	Foulehaio taviuensis		76.2.3.15	F	19/7/1875	N. Gila, Taveuni Island, Fiji
Natural History Museum - Tring	Foulehaio procerior		88.7.1.813	F	9/11/1874	Ovalau, Fiji
Natural History Museum - Tring	Xanthotis provocator		98.9.30.43	M	9/1875	Kandavu, Fiji
Natural History Museum - Tring	Xanthotis provocator		88.7.1.825	M	5/8/1874	Kandavu, Fiji
Natural History Museum - Tring	Xanthotis provocator		88.9.2.826	F	5/8/1874	Kandavu, Fiji
Natural History Museum - Tring	Xanthotis provocator		77.11.17.75	F	4/8/1874	Kandavu, Fiji
Natural History Museum - Tring	Melithreptus brevirostris		1965.43.994	M	10/4/1965	Aroona Valley, Flinders Range, South Australia, Australia
Natural History Museum - Tring	Melithreptus brevirostris		1964.17.548	M	20/3/1963	Wheogo, Dunedoo, NSW, Australia
Natural History Museum - Tring	Melithreptus brevirostris		1966.21.289	M	14/4/1966	Newdegate, Western Australia, Australia
Natural History Museum - Tring	Melithreptus brevirostris		1905.12.26.102	M	22/7/1905	Arthur River, Wagin, SW Australia
Natural History Museum - Tring	Melithreptus brevirostris		1927.12.18.260	F	3/7/1890	Mt. Hutton, Westgrove, Queensland, Australia
Natural History Museum - Tring	Melithreptus brevirostris		1905.12.26.104	F	17/7/1905	Crookerdine Lake, Southern Cross, Western Australia
Natural History Museum - Tring	Melithreptus brevirostris		1966.21.288	F	16/4/1966	Newdegate, Western Australia, Australia
Natural History Museum - Tring	Melithreptus brevirostris		41.143	F	10/17/1882	NSW, Australia
Natural History Museum - Tring	Melithreptus lunatus		1964.17.543	M	10/4/1963	Tenterfield, NSW, Australia
Natural History Museum - Tring	Melithreptus lunatus		1964.17.541	M	6/4/1963	Timbarra, Tenterfield, NSW, Australia
Natural History Museum - Tring	Melithreptus lunatus		98.5.17.114	M		Tea Tree Gully, South Australia, Australia
Natural History Museum - Tring	Melithreptus lunatus		1955.6.N1.11	M	1/1894	Gracedale, Western Australia
Natural History Museum - Tring	Melithreptus lunatus		1964.17.542	F	10/4/1963	Timbarra, Tenterfield, NSW, Australia
Natural History Museum - Tring	Melithreptus lunatus		98.5.17.113	F		Tea Tree Gully, South Australia, Australia
Natural History Museum - Tring	Melithreptus lunatus		1937.2.16.83	F	10/1880	Mornington, Victoria, Australia
Natural History Museum - Tring	Melithreptus lunatus		86.12.1.1759	F	6/1867	Burwood, NSW, Australia
Natural History Museum - Tring	Melithreptus chloropsis		1966.21.278	M	6/4/1966	Swan Lake, Warriup, Green Range, Western Australia
Natural History Museum - Tring	Melithreptus chloropsis		1966.21.279	M	19/2/1966	Scott River, Western Australia, Australia
Natural History Museum - Tring	Melithreptus chloropsis		81.5.1.4333	M		Western Australia, Australia
Natural History Museum - Tring	Melithreptus chloropsis		1966.21.276	F	24/2/1966	Scott River, Western Australia, Australia
Natural History Museum - Tring	Melithreptus albogularis	albogularis	1964.17.544	M	30/3/1963	South Gate, Grafton, NSW, Australia
Natural History Museum - Tring	Melithreptus albogularis	albogularis	1964.17.546	M	3/4/1963	South Gate, Grafton, NSW, Australia
Natural History Museum - Tring	Melithreptus albogularis	subalbogularis	1969.4.702	M	1/7/1968	Joint Hill Kimberleys, Western Australia, Australia
Natural History Museum - Tring	Melithreptus albogularis	subalbogularis	1964.60.1056	M	13/5/1964	Rocky Creek, Brokera Camp, Escott Homestead, Queensland, Australia
Natural History Museum - Tring	Melithreptus albogularis	albogularis	1964.60.1051	F	22/3/1964	Glendower Camp, Flinders, Wongalee Homestead, Australia
Natural History Museum - Tring	Melithreptus albogularis	albogularis	1939.12.9.2222	F	16/2/1913	Barron Rd., Queensland, Australia
Natural History Museum - Tring	Melithreptus albogularis	subalbogularis	1964.4.700	F	25/6/1968	Hann River, Mt. Caroline, Kimberleys, Western Australia, Australia
Natural History Museum - Tring	Melithreptus albogularis	subalbogularis	1969.41.1305	F	10/1911	Cairns, Queensland, Australia
Natural History Museum - Tring	Melithreptus affinis		89.6.12.85	M		Tasmania, Australia
Natural History Museum - Tring	Melithreptus affinis		89.6.12.84	M		Tasmania, Australia
Natural History Museum - Tring	Melithreptus affinis		89.6.12.87	F		Tasmania, Australia
Natural History Museum - Tring	Melithreptus affinis		89.6.12.86	F		Tasmania, Australia
Natural History Museum - Tring	Melithreptus gularis	gularis	1964.17.547	F	3/4/1963	South Gate, Grafton, NSW, Australia
Natural History Museum - Tring	Melithreptus gularis	gularis	1925.11.1.711	F	30/5/1923	Thomby Station, Queensland, Australia
Natural History Museum - Tring	Melithreptus gularis	gularis	98.5.17.115	F		Tea Tree Gully, South Australia, Australia
Natural History Museum - Tring	Melithreptus validirostris		165a	M	10/17/1882	Tasmania, Australia
Natural History Museum - Tring	Melithreptus validirostris		38	M	10/17/1882	Tasmania, Australia
Natural History Museum - Tring	Melithreptus validirostris		38.1.16.66	M	10/17/1882	Tasmania, Australia
Natural History Museum - Tring	Melithreptus validirostris		38.1.15.67	M	10/17/1882	Tasmania, Australia
Natural History Museum - Tring	Entomyzon cyanotis	cyanotis	1964.17.613	M	28/4/1963	Banoona, Roma, Queensland, Australia
Natural History Museum - Tring	Entomyzon cyanotis	harterti	1925.11.1.669	M	22/8/1923	Moreton, York Peninsula, Queensland, Australia
Natural History Museum - Tring	Entomyzon cyanotis	albipennis	1964.60.1251	M	11/5/1964	Moonlight Creek Mouth, Escott, Queensland, Australia
Natural History Museum - Tring	Entomyzon cyanotis	albipennis	1969.4.819	M	17/9/1968	Stokes Hill, Darwin, Northern Territory, Australia
Natural History Museum - Tring	Entomyzon cyanotis	harterti	1964.60.1263	F	1/6/1964	Inkerman Homestead, Queensland, Australia
Natural History Museum - Tring	Entomyzon cyanotis	harterti	1964.60.1260	F	1/6/1964	Inkerman Homestead, Queensland, Australia
Natural History Museum - Tring	Entomyzon cyanotis	albipennis	1964.60.1256	F	11/5/1964	Escott Homestead, Queensland, Australia
Natural History Museum - Tring	Entomyzon cyanotis	albipennis	1964.17.614	F	28/4/1963	Banoona, Roma, Queensland, Australia
Natural History Museum - Tring	Pycnopygius cinereus	marmoratus	1913.3.6.195	M	5/1908	Moroka Mountains, 4000ft, British New Guinea
Natural History Museum - Tring	Pycnopygius cinereus	marmoratus	1913.3.6.194	M	2/1908	Moroka Mountains, 4000ft, British New Guinea
Natural History Museum - Tring	Pycnopygius cinereus	marmoratus	1913.3.6.193	M	2/1908	Moroka Mountains, 4000ft, British New Guinea
Natural History Museum - Tring	Pycnopygius cinereus	sclateri	82.5.30.2	M		Arfak, PNG
Natural History Museum - Tring	Pycnopygius cinereus	marmoratus	1916.5.30.506	F	8/11/1910	White Water Camp, Kapare River, New Guinea
Natural History Museum - Tring	Pycnopygius cinereus	marmoratus	1913.3.6.197	F	4/1908	Owen Stanley Mts., British New Guinea
Natural History Museum - Tring	Pycnopygius cinereus	marmoratus	1904.4.19.20	F	27/1/1903	Avera, Aroa River, New Guinea
Natural History Museum - Tring	Pycnopygius stictocephalus		1916.5.30.499	F	16/11/1910	Parimau, Mimika River, Dutch New Guinea
Natural History Museum - Tring	Philemon meyeri		1967.3.13	M	20/6/1936	Upper Fly River, Papua
Natural History Museum - Tring	Philemon citreogularis	sordidus	1912.7.16.15	M	1/2/1912	Melville Is., Northern Territory, Australia
Natural History Museum - Tring	Philemon citreogularis	sordidus	82.2.18.24	M	10/1881	Darwin, Northern Territory, Australia
Natural History Museum - Tring	Philemon citreogularis	occidentalis	1969.4.837	M	15/6/1968	Mt. Bell, Leopold Range, Kimberleys, Western Australia
Natural History Museum - Tring	Philemon citreogularis	occidentalis	1969.4.839	M	15/6/1968	Mt. Bell, Leopold Range, Kimberleys, Western Australia
Natural History Museum - Tring	Philemon citreogularis	sordidus	1969.4.841	F	30/10/1968	Mt. Roper, Northern Territory, Australia
Natural History Museum - Tring	Philemon citreogularis	sordidus	1925.11.1.430	F	1/10/1924	Maranboy, Northern Territory, Australia
Natural History Museum - Tring	Philemon citreogularis	occidentalis	1969.4.835	F	28/4/1968	Mt. Anderson Kimberleys, Western Australia, Australia
Natural History Museum - Tring	Philemon citreogularis	johnstoni	1925.11.1.686	F	15/10/1923	Prairie, N. Queensland, Australia
Natural History Museum - Tring	Philemon buceroides	neglectus	97.11.1.41	M	5/1896	Lombok, Indonesia
Natural History Museum - Tring	Philemon buceroides	neglectus	73.5.12.1008	M	1856	Lombok, Indonesia
Natural History Museum - Tring	Philemon buceroides	buceroides	73.5.12.1020	M	1861	East Timor
Natural History Museum - Tring	Philemon buceroides	gordoni	1969.4.833	M	14/10/1968	Oenpelli Mission, Northern Territory, Australia
Natural History Museum - Tring	Philemon buceroides	gordoni	1969.4.828	F	14/9/1968	Noogoo Swamp, Stokes Hill, Darwin, Northern Territory, Australia
Natural History Museum - Tring	Philemon buceroides	buceroides	97.11.1.127	F	1/8/1896	Savu Is., Indonesia
Natural History Museum - Tring	Philemon buceroides	gordoni	1969.4.829	F	14/9/1968	Hope Inlet, Stokes Hill, Darwin, Northern Territory, Australia
Natural History Museum - Tring	Philemon buceroides	plesseni	98.12.8.58	F	3/1897	Alor Is., Moluccas, Indonesia
Natural History Museum - Tring	Philemon cockerelli		98.9.30.79	M	8/1879	New Britain
Natural History Museum - Tring	Philemon cockerelli		1939.12.9.1728	F	18/1/1925	Talesca, New Britain
Natural History Museum - Tring	Philemon cockerelli		1939.12.9.1726	F	31/4/1925	Talesca, New Britain
Natural History Museum - Tring	Philemon argenticeps	alexis	1969.4.825	M	22/9/1968	Stokes Hill, Darwin, Northern Territory, Australia
Natural History Museum - Tring	Philemon argenticeps	alexis	1969.4.824	M	21/9/1968	Stokes Hill, Darwin, Northern Territory, Australia
Natural History Museum - Tring	Philemon argenticeps	alexis	1969.4.822	M	29/8/1968	Gandy's Hill, Pine Creek, Northern Territory, Australia
Natural History Museum - Tring	Philemon argenticeps	argenticeps	1969.4.821	M	14/7/1968	Mt. Elizabeth, Kimberleys, Western Australia, Australia
Natural History Museum - Tring	Philemon argenticeps	alexis	1905.1.24.19	F	2/8/1902	Brock's Creek, Northern Territory, Australia
Natural History Museum - Tring	Philemon argenticeps	alexis	1925.11.1.729	F	29/10/1924	King River, Northern Territory, Australia
Natural History Museum - Tring	Philemon argenticeps	argenticeps	1969.4.820	F	16/6/1968	Mt. Bell, Leopold Range, Kimberleys, Western Australia
Natural History Museum - Tring	Philemon corniculatus		1927.12.18.283	M	24/12/1888	Wentworth Falls, Blue Mts., NSW, Australia
Natural History Museum - Tring	Philemon corniculatus		1900.6.11.30	M		Victoria, Australia
Natural History Museum - Tring	Philemon corniculatus		1937.2.16.65	F	22/1/1881	Western Port Bay, Victoria, Australia
Natural History Museum - Tring	Philemon corniculatus		98.5.17.107	F		South Australia, Australia
Natural History Museum - Tring	Ptiloprora plumbea	granti	1916.5.30.502	M	29/1/1913	Camp 6B, Utakwa River, Dutch New Guinea
Natural History Museum - Tring	Ptiloprora plumbea	granti	1916.5.30.503	M	8/2/1913	Camp 6B, Utakwa River, Dutch New Guinea
Natural History Museum - Tring	Ptiloprora plumbea	plumbea	1913.3.6.203	M	4/1908	Owen Stanley Mts., British New Guinea
Natural History Museum - Tring	Ptiloprora plumbea	plumbea	1911.12.22.103	M	4/1909	Bagutana Camp, Owen Stanley Mts., New Guinea
Natural History Museum - Tring	Ptiloprora plumbea	plumbea	1916.5.30.501	F	29/1/1913	Camp 6B, Utakwa River, Dutch New Guinea
Natural History Museum - Tring	Ptiloprora plumbea	plumbea	97.8.29.21	F	4/8/1893	Moroka
Natural History Museum - Tring	Ptiloprora guisea	umbrosa	1965.29.2	M	10/10/1952	Tomba, New Guinea Highlands, New Guinea, 8000ft
Natural History Museum - Tring	Ptiloprora guisea	umbrosa	1953.17.252.978	M	1/6/1951	Mt. Giluwe, Central Highlands, New Guinea
Natural History Museum - Tring	Ptiloprora guisea	guisea	1911.12.22.109	M	3/1909	Bagutana Camp, Owen Stanley Mts., New Guinea
Natural History Museum - Tring	Ptiloprora guisea	guisea	1911.12.22.108	M	3/1909	Bagutana Camp, Owen Stanley Mts., New Guinea
Natural History Museum - Tring	Ptiloprora guisea	umbrosa	1965.29.3	F	10/10/1952	Tomba, New Guinea Highlands, New Guinea, 8000ft
Natural History Museum - Tring	Ptiloprora guisea	guisea	1913.3.6.201	F	4/1908	Owen Stanley Mts., New Guinea, 5000ft
Natural History Museum - Tring	Melidectes ochromelas	batesi	1911.12.22.98	M	3/1909	Bagutana Camp, Owen Stanley Mts., New Guinea, 8000ft
Natural History Museum - Tring	Melidectes ochromelas	batesi	1911.12.22.97	M	5/1909	Taora District, 4000ft, British New Guinea
Natural History Museum - Tring	Melidectes ochromelas	batesi	1916.5.30.663	M	17/2/1913	Camp 6c, Utakwa River, 5500ft, Dutch New Guinea
Natural History Museum - Tring	Melidectes ochromelas	batesi	1916.5.30.662	M	24/1/1913	Camp 6B, Utakwa River, Dutch New Guinea, 4200ft
Natural History Museum - Tring	Melidectes ochromelas	batesi	1911.12.22.99	F	3/1909	Bagutana Camp, Owen Stanley Mts., New Guinea, 8000ft
Natural History Museum - Tring	Melidectes ochromelas	batesi	1913.3.6.186	F	3/1908	Owen Stanley Mts., British New Guinea, 4000ft
Natural History Museum - Tring	Melidectes ochromelas	batesi	1911.12.22.100	F	3/1909	Bagutana Camp, Owen Stanley Mts., New Guinea, 8000ft
Natural History Museum - Tring	Melidectes belfordi	kinneari	1916.5.30.659	M	4/2/1913	Camp 9, Utakwa River, New Guinea, 5500ft
Natural History Museum - Tring	Melidectes belfordi	belfordi	1953.17.246	M	22/1/1951	Hagen Range, New Guinea, 7500ft
Natural History Museum - Tring	Melidectes belfordi	belfordi	1911.12.22.117	M	3/1909	Bagutana Camp, Owen Stanley Mts., New Guinea, 8000ft
Natural History Museum - Tring	Melidectes belfordi	foersteri	1953.17.250	M	19/4/1951	Mt. Giluwe, Central Highlands, New Guinea, 7800ft
Natural History Museum - Tring	Melidectes belfordi	kinneari	1916.5.30.652	F	20/2/1913	Camp 6c, Utakwa River, 5500ft, Dutch New Guinea
Natural History Museum - Tring	Melidectes belfordi	rufocrissalis	1921.12.30.197	F	11/3/1921	Bakaup, Huon Gulf, E Coast of New Guinea
Natural History Museum - Tring	Melidectes torquatus	emilii	1969.49.116	M	19/12/1940	Bonino, Mt. Mura, Main Range, Eastern Papua, New Guinea, 4000ft
Natural History Museum - Tring	Melidectes torquatus	emilii	1913.3.6.218	M	2/1908	Moroka Mountains, New Guinea, 5000 ft
Natural History Museum - Tring	Melidectes torquatus	emilii	82.3.8.7	M		Astrolabe Mountains, New Guinea
Natural History Museum - Tring	Melidectes torquatus	emilii	82.3.8.8	M		Astrolabe Mountains, New Guinea
Natural History Museum - Tring	Melidectes torquatus	emilii	1911.12.22.115	F		Taora District, 3000ft, New Guinea
Natural History Museum - Tring	Melidectes torquatus	emilii	1913.3.6.221	F		Moroka Mountains, 4000ft, British New Guinea
Natural History Museum - Tring	Melidectes torquatus	emilii	82.3.8.9	F		Astrolabe Mountains, New Guinea
Natural History Museum - Tring	Melidectes torquatus	canni	1939.7.5.3	F	30/7/1939	Cromwell Mts., NE New Guinea, 5000ft
Natural History Museum - Tring	Melipotes fumigatus	goliathi	1916.5.30.678	M	25/1/1913	Camp 9, Utakwa River, New Guinea, 5500ft
Natural History Museum - Tring	Melipotes fumigatus	goliathi	1953.17.237	M	18/1/1951	Welya, Hagen Range, Central Highlands, New Guinea, 7000ft
Natural History Museum - Tring	Melipotes fumigatus	fumigatus	1903.12.2.49	M	8/1903	Doriwaida, New Guinea
Natural History Museum - Tring	Melipotes fumigatus	fumigatus	1913.3.6.188	M	4/1908	Owen Stanley Mts., New Guinea, 5000ft
Natural History Museum - Tring	Melipotes fumigatus	goliathi	1916.5.30.679	F	27/1/1913	Camp 9, Utakwa River, New Guinea, 5500ft
Natural History Museum - Tring	Melipotes fumigatus	goliathi	1953.7.238	F	17/12/1950	Welya, Hagen Range, Central Highlands, New Guinea, 7000ft
Natural History Museum - Tring	Melipotes fumigatus	fumigatus	1903.12.2.51	F	8/1903	Doriwaida, New Guinea, 4000ft
Natural History Museum - Tring	Melipotes fumigatus	fumigatus	1913.3.6.191	F	4/1908	Owen Stanley Mts., New Guinea, 5000ft
Natural History Museum - Tring	Myza sarasinorum	chionogenys	1932.11.25.3	M	10/6/1933	Latinodjong, Gibirge, Sulawesi, Indonesia, 2200m
Natural History Museum - Tring	Myza sarasinorum	chionogenys	1932.11.25.4	F	5/7/1930	Latinodjong, Gibirge, Sulawesi, Indonesia, 2200m
Natural History Museum - Tring	Myza sarasinorum	sarasinorum	1932.11.25.1	M	14/11/1930	Mt. Ileile, N Sulawesi, Indonesia, 1700m
Natural History Museum - Tring	Myza sarasinorum	sarasinorum	1932.11.25.2	F	15/11/1930	Mt. Ileile, N Sulawesi, Indonesia, 1700m
Natural History Museum - Tring	Myza celebensis	celebensis	1932.11.25.9	M	1/1/1932	Tanke Salokko, Mengkoka Mts.. SE peninsula of Sulawesi
Natural History Museum - Tring	Myza celebensis	celebensis	1932.11.25.10	F	10/11/1930	Mt. Ileile, N Sulawesi, Indonesia, 1700m
Natural History Museum - Tring	Myza celebensis	meridionalis	96.6.10.55	F	10/1895	Bonthain Peak, Sulawesi, Indonesia, 6000ft
Natural History Museum - Tring	Myza celebensis	meridionalis	96.6.10.56	F	10/1895	Bonthain Peak, Sulawesi, Indonesia, 6000ft
Natural History Museum - Tring	Gymnomyza viridis	viridis	1912.6.14.9	?	24/1/1912	Taviuni, Fiji
Natural History Museum - Tring	Gymnomyza viridis	brunneirostris	98.9.30.75	F		Viti Levu, Fiji
Natural History Museum - Tring	Gymnomyza samoensis		98.9.30.71	M		Aua, Upola, Somoa
Natural History Museum - Tring	Gymnomyza samoensis		1926.12.18.90	F		Malololelei, Upolu, Samoa
Natural History Museum - Tring	Gymnomyza samoensis		88.9.1.846	F		Samoa
Natural History Museum - Tring	Gymnomyza samoensis		1926.12.18.89	F		Apia, Western Samoa
Natural History Museum - Tring	Gymnomyza samoensis		98.9.30.70	F		Aua, Upola, Somoa
Natural History Museum - Tring	Phylidonyris pyrrhopterus	pyrrhopterus	1964.17.590	M	31/1/1963	Grampians, Victoria, Australia
Natural History Museum - Tring	Phylidonyris pyrrhopterus	pyrrhopterus	93.4.4.71	M		Lithgow, NSW, Australia
Natural History Museum - Tring	Phylidonyris pyrrhopterus	inornatus	86.12.1.1747	M	4/1867	Ouse River, Tasmania, Australia
Natural History Museum - Tring	Phylidonyris pyrrhopterus	inornatus	89.6.12.70	M		Tasmania, Australia
Natural History Museum - Tring	Phylidonyris pyrrhopterus	inornatus	41.1442	F		Tasmania, Australia
Natural History Museum - Tring	Phylidonyris pyrrhopterus	inornatus	37.1.15.90	F		Tasmania, Australia
Natural History Museum - Tring	Phylidonyris pyrrhopterus	inornatus	38.1.15.89	F		Tasmania, Australia
Natural History Museum - Tring	Phylidonyris novaehollandiae	campbelli	1965.5.106	M	16/10/1963	Eyre Peninsula, Port Lincoln, South Australia, Australia
Natural History Museum - Tring	Phylidonyris novaehollandiae	novaehollandiae	86.12.1.1770	M	6/1867	Willoughby Falls, NSW, Australia
Natural History Museum - Tring	Phylidonyris novaehollandiae	canescens	89.6.12.71	M		Tasmania, Australia
Natural History Museum - Tring	Phylidonyris novaehollandiae	longirostris	1966.21.324	M	26/3/1966	Kiriwina Farm, Mt. Barker, Western Australia, Australia
Natural History Museum - Tring	Phylidonyris novaehollandiae	campbelli	1937.2.16.77	F	10/1880	Mornington, Victoria, Australia
Natural History Museum - Tring	Phylidonyris novaehollandiae	novaehollandiae	86.12.1.1771	F	6/1867	Willoughby Falls, NSW, Australia
Natural History Museum - Tring	Phylidonyris novaehollandiae	longirostris	1966.21.318	F	28/3/1966	Mt. Barker, Kiriwina, Western Australia, Australia
Natural History Museum - Tring	Phylidonyris niger	gouldii	1966.21.331	M	6/3/1966	Beckon, Green Range, Western Australia, Australia
Natural History Museum - Tring	Phylidonyris niger	gouldii	1966.21.329	M	22/2/1966	Scott River, Western Australia, Australia
Natural History Museum - Tring	Phylidonyris niger	niger	1939.12.9.2188	M	1899	NSW, Australia
Natural History Museum - Tring	Phylidonyris niger	niger	1927.12.18.265	M	29/5/1890	Manly, NSW, Australia
Natural History Museum - Tring	Phylidonyris niger	niger	99.1.30.31	F		NSW, Australia
Natural History Museum - Tring	Phylidonyris niger	niger	1924.12.18.264	F		Manly, NSW, Australia
Natural History Museum - Tring	Purnella albifrons		1965.43.1004	M	3/8/1965	Shenton, Browns Range, Laverton, Western Australia, Australia
Natural History Museum - Tring	Purnella albifrons		1965.43.1003	M	2/8/1965	Shenton, Browns Range, Laverton, Western Australia, Australia
Natural History Museum - Tring	Purnella albifrons		1965.43.1007	M	5/7/1965	Eucla Pass, Western Australia, Australia
Natural History Museum - Tring	Purnella albifrons		1965.43.1006	M	1/7/1965	Eucla Pass, Western Australia, Australia
Natural History Museum - Tring	Purnella albifrons		1965.43.1000	F	19/6/1965	Amelera Rockhole, Kingoonya, Western Australia, Australia
Natural History Museum - Tring	Purnella albifrons		1965.43.996	F	7/6/1965	19 mi SSW of Granite Downs, South Australia, Australia
Natural History Museum - Tring	Purnella albifrons		1905.12.26.122	F	15/9/1905	Kurrawang, Kalgoorlie, Western Australia
Natural History Museum - Tring	Purnella albifrons		43.7.14.174	F		South Australia, Australia
Natural History Museum - Tring	Gliciphila melanops		98.5.17.90	M		Tea Tree Gully, South Australia, Australia
Natural History Museum - Tring	Gliciphila melanops		1939.12.9.2005	M		NSW, Australia
Natural History Museum - Tring	Gliciphila melanops		1927.12.18.255	M	28/5/1890	Manly, NSW, Australia
Natural History Museum - Tring	Gliciphila melanops		1939.12.9.2169	M	12/5/1906	Killara, NSW, Australia
Natural History Museum - Tring	Gliciphila melanops		99.1.30.7	F		Sydney, NSW, Australia
Natural History Museum - Tring	Gliciphila melanops		1905.12.26.113	F	13/8/1905	Parker's Range, Southern Cross, Western Australia, Australia
Natural History Museum - Tring	Gliciphila melanops		1905.12.26.116	F	24/1/1906	Stock Pool, Beverley, Western Australia, Australia
Natural History Museum - Tring	Gliciphila melanops		1937.2.16.87	F	11/1880	Western Port Bay, Victoria, Australia
Natural History Museum - Tring	Ramsayornis fasciatus	broomei	1964.60.1079	M	1/5/1964	Brokera Camp, Moonlight Cr., Escott Homestead, Queensland, Australia
Natural History Museum - Tring	Ramsayornis fasciatus	broomei	1939.12.9.2238	M	27/2/1914	Normanton, Queensland, Australia
Natural History Museum - Tring	Ramsayornis fasciatus	fasciatus	1969.4.748	M	2/7/1968	Joint Hill Kimberleys, Western Australia, Australia
Natural History Museum - Tring	Ramsayornis fasciatus	fasciatus	1969.4.743	M	16/6/1968	Mt. Bell, Leopold Range, Kimberleys, Western Australia
Natural History Museum - Tring	Ramsayornis fasciatus	broomei	1939.12.9.2240	F	25/12/1913	Normanton, Queensland, Australia
Natural History Museum - Tring	Ramsayornis fasciatus	fasciatus	1969.4.752	F	13/7/1968	Mt. Elizabeth, Kimberleys, Western Australia, Australia
Natural History Museum - Tring	Ramsayornis fasciatus	fasciatus	1969.4.751	F	3/7/1968	Joint Hill Kimberleys, Western Australia, Australia
Natural History Museum - Tring	Ramsayornis modestus		1925.11.1.858	M	18/7/1923	Olive River, Cape York Peninsula, Queensland, Australia
Natural History Museum - Tring	Ramsayornis modestus		1939.12.9.2236	M	7/12/1912	Skull Creek, Cape York, Queensland, Australia
Natural History Museum - Tring	Ramsayornis modestus		1916.5.30.752	M	21/3/1911	Mouth of Mimika River, Dutch New Guinea
Natural History Museum - Tring	Ramsayornis modestus		1910.12.28.386	M	6/1909	Dobo, Aru Is.
Natural History Museum - Tring	Ramsayornis modestus		1916.5.30.753	F	22/3/1911	Mouth of Mimika River, Dutch New Guinea
Natural History Museum - Tring	Plectorhyncha lanceolata		1964.17.549	M	20/3/1963	Wheogo, Dunedoo, NSW, Australia
Natural History Museum - Tring	Plectorhyncha lanceolata		1925.11.1.690	M	4/11/1923	Torrens Creek, Queensland, Australia, 1600ft
Natural History Museum - Tring	Plectorhyncha lanceolata		1964.60.1058	M	25/3/1964	Glendower Camp, Flinders, Wongalee Homestead, Australia
Natural History Museum - Tring	Plectorhyncha lanceolata		1964.60.1059	M	7/8/1964	Sinclair Bay, Proserpine, Queensland, Australia
Natural History Museum - Tring	Plectorhyncha lanceolata		81.5.1.4158	F		Murray River
Natural History Museum - Tring	Plectorhyncha lanceolata		1925.11.1.697	F	23/5/1923	Thomby Station, Queensland, Australia
Natural History Museum - Tring	Plectorhyncha lanceolata		1964.60.1057	F	12/3/1964	Glendower Camp, Flinders, Wongalee Homestead, Australia
Natural History Museum - Tring	Plectorhyncha lanceolata		1925.11.1.693	F	19/5/1923	Thomby Station, Queensland, Australia
Natural History Museum - Tring	Conopophila albogularis		1969.4.767	M	6/10/1968	Oenpelli Mission, Northern Territory, Australia
Natural History Museum - Tring	Conopophila albogularis		1964.60.1094	M	8/6/1964	Reed Bed Well, Inkerman Homestead, Queensland, Australia
Natural History Museum - Tring	Conopophila albogularis		1969.4.768	M	7/10/1964	Oenpelli Mission, Northern Territory, Australia
Natural History Museum - Tring	Conopophila albogularis		1969.4.766	M	5/10/1968	Oenpelli Mission, Northern Territory, Australia
Natural History Museum - Tring	Conopophila albogularis		1969.4.762	F	28/9/1968	Oenpelli Mission, Northern Territory, Australia
Natural History Museum - Tring	Conopophila albogularis		1969.4.764	F	3/10/1968	Oenpelli Mission, Northern Territory, Australia
Natural History Museum - Tring	Conopophila albogularis		1964.60.1093	F	8/6/1964	Reed Bed Well, Inkerman Homestead, Queensland, Australia
Natural History Museum - Tring	Conopophila rufogularis		1969.4.776	M	30/10/1968	Mt. Roper, Northern Territory, Australia
Natural History Museum - Tring	Conopophila rufogularis		1969.4.773	M	30/4/1968	Mt. Anderson, Grant Range, Western Australia, Australia
Natural History Museum - Tring	Conopophila rufogularis		1964.60.1104	M	2/6/1964	Inkerman Homestead, Queensland, Australia
Natural History Museum - Tring	Conopophila rufogularis		1964.60.1099	F	9/4/1964	The Lakes, Norman R., Glenore Homestead, Queensland, Australia
Natural History Museum - Tring	Conopophila rufogularis		1969.4.770	F	29/4/1968	Mt. Anderson, Grant Range, Western Australia, Australia
Natural History Museum - Tring	Conopophila rufogularis		1969.4.775	F	2/7/1968	Manning River, Joint Hill, Kimberleys, Western Australia, Australia
Natural History Museum - Tring	Conopophila rufogularis		1964.60.1101	F	30/5/1964	Inkerman Homestead, Queensland, Australia
Natural History Museum - Tring	Grantiella picta		1964.17.555	M	25/5/1963	Thylungra, NW of Quilpie, Queensland, Australia
Natural History Museum - Tring	Grantiella picta		1964.17.556	F	25/5/1963	Thylungra, NW of Quilpie, Queensland, Australia
Natural History Museum - Tring	Anthochaera phrygia		98.5.17.100	M
Natural History Museum - Tring	Anthochaera phrygia		1955.6.N6.24	M	23/9/1905	Blacktown, NSW, Australia
Natural History Museum - Tring	Anthochaera phrygia		99.1.30.38	F		NSW, Australia
Natural History Museum - Tring	Anthochaera phrygia		43.7.14.147	F		South Australia
Natural History Museum - Tring	Anthochaera phrygia		1939.12.9.1999	F		Australia
Natural History Museum - Tring	Cissomela pectoralis		1969.4.720	M	25/5/1968	Derby, Western Australia, Australia
Natural History Museum - Tring	Cissomela pectoralis		1969.4.722	M	25/5/1968	Derby, Western Australia, Australia
Natural History Museum - Tring	Cissomela pectoralis		1969.4.719	M	23/5/1968	Derby, Western Australia, Australia
Natural History Museum - Tring	Cissomela pectoralis		1969.4.721	F	25/5/1968	Derby, Western Australia, Australia
Natural History Museum - Tring	Cissomela pectoralis		1969.4.715	F	21/5/1968	Derby, Western Australia, Australia
Natural History Museum - Tring	Cissomela pectoralis		1969.4.735	F	17/6/1968	Mt. Bell, Leopold Range, Kimberleys, Western Australia
Natural History Museum - Tring	Acanthorhynchus tenuirostris		1939.12.9.2003	M		NSW, Australia
Natural History Museum - Tring	Acanthorhynchus tenuirostris		81.11.7.864	M		South Australia, Australia
Natural History Museum - Tring	Acanthorhynchus tenuirostris		1925.11.1.931	M		Guy Fawkes District, NSW, Australia, 5000ft
Natural History Museum - Tring	Acanthorhynchus tenuirostris		86.12.1.1760	M	6/1867	Willoughby Falls, Burwood, NSW, Australia
Natural History Museum - Tring	Acanthorhynchus tenuirostris		1964.17.552	F	12/4/1963	Surface Hill, Tenterfield, NSW, Australia
Natural History Museum - Tring	Acanthorhynchus tenuirostris		81.11.7.863	F		Northern Austalia
Natural History Museum - Tring	Acanthorhynchus tenuirostris		81.5.1.4325	F		NSW, Australia
Natural History Museum - Tring	Acanthorhynchus superciliosus		1966.21.290	M	6/3/1966	Metricup, Western Australia, Australia
Natural History Museum - Tring	Acanthorhynchus superciliosus		1966.21.292	M	28/2/1966	Scott River, Western Australia, Australia
Natural History Museum - Tring	Acanthorhynchus superciliosus		41.1.42.30	M		King Georges Is., Australia
Natural History Museum - Tring	Acanthorhynchus superciliosus		81.5.1.4319	M		King Georges Is., Australia
Natural History Museum - Tring	Acanthorhynchus superciliosus		1966.21.293	F	9/3/1966	Metricup, Western Australia, Australia
Natural History Museum - Tring	Acanthorhynchus superciliosus		41.1447	F
Natural History Museum - Tring	Manorina melanophrys		81.5.1.4149	M		NSW, Australia
Natural History Museum - Tring	Manorina melanophrys		81.5.1.4146	M		NSW, Australia
Natural History Museum - Tring	Manorina melanocephala	melanocephala	1964.17.591	M	9/3/1963	Kywanna Homestead, Albury, NSW, Australia
Natural History Museum - Tring	Manorina melanocephala	melanocephala	1969.41.1304	M	9/1904	Parramatta, NSW, Australia
Natural History Museum - Tring	Manorina melanocephala	crassirostris	1925.11.1.675	M	30/5/1923	Mt. Driven, Queensland, Australia
Natural History Museum - Tring	Manorina melanocephala	crassirostris	1925.11.1.673	M	26/5/1923	Thomby Station, Queensland, Australia
Natural History Museum - Tring	Manorina melanocephala	melanocephala	1964.17.593	F	4/10/1963	Strathalpine, Tenterfield, NSW, Australia
Natural History Museum - Tring	Manorina melanocephala	crassirostris	1964.17.595	F	3/5/1963	Banoona, Roma, Queensland, Australia
Natural History Museum - Tring	Manorina melanocephala	crassirostris	1964.17.596	F	6/5/1963	Banoona, Roma, Queensland, Australia
Natural History Museum - Tring	Manorina melanocephala	crassirostris	1964.17.594	F	28/4/1963	Banoona, Roma, Queensland, Australia
Natural History Museum - Tring	Manorina flavigula	lutea	1966.21.333	M	16/5/1966	Tampatha Well, Chichester Range, Western Australia, Australia
Natural History Museum - Tring	Manorina flavigula	lutea	1966.21.334	M	16/5/1966	Tampatha Well, Chichester Range, Western Australia, Australia
Natural History Museum - Tring	Manorina flavigula	flavigula	1964.17.604	M	22/5/1963	Thylungra, NW of Quilpie, Queensland, Australia
Natural History Museum - Tring	Manorina flavigula	flavigula	1964.17.607	M	15/5/1963	Tyrone Homestead, Langlo Crossing, Queensland, Australia
Natural History Museum - Tring	Manorina flavigula	flavigula	1964.17.608	F	15/5/1963	Tyrone Homestead, Langlo Crossing, Queensland, Australia
Natural History Museum - Tring	Manorina flavigula	flavigula	1925.11.1.677	F	4/5/1923	Mt. Driven, Queensland, Australia
Natural History Museum - Tring	Manorina flavigula	flavigula	1965.43.1140	F	1/6/1965	Oodnadatta, South Australia, Australia
Natural History Museum - Tring	Manorina flavigula	flavigula	1967.18.30	F	1/11/1964	Jardea Station, South Australia, Australia
Natural History Museum - Tring	Glycifohia notabilis		1939.12.12.42	M	24/2/1934	Hog Harbor, Espiritu Santo, New Hebrides
Natural History Museum - Tring	Glycifohia notabilis		1900.1.10.60	M	2/9/1899	Vanua Lava, Banks' Is.
Natural History Museum - Tring	Glycifohia notabilis		1939.12.12.45	M	19/6/1934	Hog Harbor, Espiritu Santo, New Hebrides
Natural History Museum - Tring	Glycifohia notabilis		1939.12.12.43	M	26/5/1934	Watiamasau, NW Espiritu Santo, New Hebrides
Natural History Museum - Tring	Glycifohia notabilis		1939.12.12.46	F	26/5/1934	Watiamasau, NW Espiritu Santo, New Hebrides
Natural History Museum - Tring	Glycifohia notabilis		1900.1.10.59	F	12/9/1899	Vanua Lava, Banks' Is., New Hebrides
Natural History Museum - Tring	Glycifohia undulata		88.7.1.798	M	19/9/1880	Noumea, New Caledonia
Natural History Museum - Tring	Glycifohia undulata		98.9.30.35	M	1/7/1877	Yahoui, New Caledonia
Natural History Museum - Tring	Glycifohia undulata		98.9.30.36	F	31/7/1877	Devil's Bridge, New Caledonia
Natural History Museum - Tring	Anthornis melanura		1927.12.18.259	M	1/1889	Preservation Inlet, New Zealand
Natural History Museum - Tring	Anthornis melanura		52.1.17.82	M		New Zealand
Natural History Museum - Tring	Anthornis melanura		1903.7.17.16	M	8/1/1902	Epywart, Aukland, New Zealand
Natural History Museum - Tring	Anthornis melanura		42.12.16.81	M
Natural History Museum - Tring	Anthornis melanura		1901.10.21.16	F	4/1/1901	Port Ross, Aukland, New Zealand
Natural History Museum - Tring	Anthornis melanura		77.8.38.2	F		New Zealand
Natural History Museum - Tring	Anthornis melanura		52.1.17.81	F		New Zealand
Natural History Museum - Tring	Acanthagenys rufogularis		1965.43.1167	M	23/6/1965	Kingoonya, South Australia, Australia
Natural History Museum - Tring	Acanthagenys rufogularis		1965.43.1159	F	23/6/1965	Kingoonya, South Australia, Australia
Natural History Museum - Tring	Acanthagenys rufogularis		1965.43.1162	M	14/4/1963	Aroona Valley, Flinders Range, South Australia, Australia
Natural History Museum - Tring	Acanthagenys rufogularis		1965.43.1160	F	18/5/1963	Killalpaninna Lake, Etadunna, South Australia, Australia
Natural History Museum - Tring	Acanthagenys rufogularis		1965.43.1171	M	10/8/1965	Warburton Mission, Western Australia, Australia
Natural History Museum - Tring	Acanthagenys rufogularis		1905.12.26.208	F	9/9/1905	Kurrawang, Kalgoorlie, Western Australia
Natural History Museum - Tring	Acanthagenys rufogularis		1971.1.49	M	9/10/1970	Soda Valley, Hughendon, Queensland, Australia
Natural History Museum - Tring	Acanthagenys rufogularis		1964.17.612	F	15/5/1963	Tyrone Homestead, Langlo Crossing, Queensland, Australia
Natural History Museum - Tring	Anthochaera chrysoptera		99.1.30.34	M		NSW, Australia
Natural History Museum - Tring	Anthochaera chrysoptera		98.5.17.106	M		South Australia, Australia
Natural History Museum - Tring	Anthochaera chrysoptera		43.7.14.121	F		South Australia, Australia
Natural History Museum - Tring	Anthochaera chrysoptera		1937.2.16.66	F	10/1880	Mornington, Victoria, Australia
Natural History Museum - Tring	Anthochaera lunulata		1905.12.26.197	M	21/12/1904	King River, Albany, Australia
Natural History Museum - Tring	Anthochaera lunulata		86.12.1.1750	F	3/1866	Western Australia, Australia
Natural History Museum - Tring	Anthochaera lunulata		86.12.1.1751	F	3/1866	Western Australia, Australia
Natural History Museum - Tring	Anthochaera carunculata	carunculata	98.5.17.103	M		South Australia, Australia
Natural History Museum - Tring	Anthochaera carunculata	carunculata	43.7.14.113	M		South Australia, Australia
Natural History Museum - Tring	Anthochaera carunculata	carunculata	1964.17.610	M	25/3/1963	Wheogo, Dunedoo, NSW, Australia
Natural History Museum - Tring	Anthochaera carunculata	woodwardi	1965.43.1157	M	5/7/1965	Coastal Plateau, Eucla, Western Australia, Australia
Natural History Museum - Tring	Anthochaera carunculata	carunculata	98.5.17.104	F		Tea Tree Gully, South Australia, Australia
Natural History Museum - Tring	Anthochaera carunculata	carunculata	1910.7.7.75	F	15/4/1910	Werribe, Victoria, Australia
Natural History Museum - Tring	Anthochaera carunculata	carunculata	1964.17.609	F	23/3/1963	Wheogo, Dunedoo, NSW, Australia
Natural History Museum - Tring	Anthochaera carunculata	woodwardi	1966.21.342	F	19/2/1966	Scott River, Western Australia, Australia
Natural History Museum - Tring	Anthochaera paradoxa		89.6.12.79	M		Tasmania, Australia
Natural History Museum - Tring	Anthochaera paradoxa		86.12.1.1786	M	4/1867	Ouse River, Tasmania, Australia
Natural History Museum - Tring	Anthochaera paradoxa		1939.12.9.2860	M		Tasmania, Australia
Natural History Museum - Tring	Prosthemadera novaeseelandiae		1969.41.1213	M		New Zealand
Natural History Museum - Tring	Prosthemadera novaeseelandiae		46.12.11.27	M		New Zealand
Natural History Museum - Tring	Prosthemadera novaeseelandiae		52.1.17.89	M		New Zealand
Natural History Museum - Tring	Prosthemadera novaeseelandiae		98.9.30.66	M	4/1875
Natural History Museum - Tring	Prosthemadera novaeseelandiae		1959.28.114	F		New Zealand
Natural History Museum - Tring	Prosthemadera novaeseelandiae		1959.28.15	F		New Zealand
Natural History Museum - Tring	Prosthemadera novaeseelandiae		42.9.29.22	F		New Zealand
Natural History Museum - Tring	Prosthemadera novaeseelandiae		1900.6.11.190	F		New Zealand
Natural History Museum - Tring	Trichodere cockerelli		81.5.1.5560			Somerset, Cape York, Queensland, Australia
Natural History Museum - Tring	Macgregoria pulchra		1938.8.15.4	F	30/8/1938	SW New Guinea
Natural History Museum - Tring	Macgregoria pulchra		97.12.5.4	M		Mt. Scratchley, New Guinea
Natural History Museum - Tring	Macgregoria pulchra		1939.12.9.1539	M	12/11/1936	Upper Bubu River, New Guinea, 8000ft
Natural History Museum - Tring	Epthianura aurifrons		1965.5.77	M	18/11/1963	Angepena Homestead, 45mi W of Lake Frome, South Australia, Australia
Natural History Museum - Tring	Epthianura aurifrons		1965.5.78	M	4/10/1963	Nullarbor Homestead, South Australia, Australia
Natural History Museum - Tring	Epthianura aurifrons		1965.43.882	M	11/5/1965	Clifton Hills, Birdsville, South Australia, Australia
Natural History Museum - Tring	Epthianura aurifrons		1965.43.897	M	20/5/1965	Killalpaninna Lake, Etadunna, South Australia, Australia
Natural History Museum - Tring	Epthianura aurifrons		1965.43.889	F	29/4/1965	Strezelecki Creek, Innamicka Homestead, South Australia, Australia
Natural History Museum - Tring	Epthianura aurifrons		1965.43.893	F	12/4/1965	Parachilna, Flinders Range, South Australia, Australia
Natural History Museum - Tring	Epthianura aurifrons		1965.43.884	F	11/5/1965	Clifton Hills, Birdsville, South Australia, Australia
Natural History Museum - Tring	Epthianura aurifrons		1965.43.895	F	12/4/1965	Parachilna, Flinders Range, South Australia, Australia
Natural History Museum - Tring	Epthianura albifrons	tasmanica	1969.41.1494	M		NSW, Australia
Natural History Museum - Tring	Epthianura albifrons	albifrons	1965.43.861	M	2/7/1965	Nullarbor Plain, Eucla Pass, Western Australia, Australia
Natural History Museum - Tring	Epthianura albifrons	albifrons	1906.12.20.299	M	14/1/1905	King River, Albany, Australia
Natural History Museum - Tring	Epthianura albifrons	albifrons	59.1.10.18	M
Natural History Museum - Tring	Epthianura albifrons	tasmanica	1937.2.16.41	F	5/1/1881	Mornington, Victoria, Australia
Natural History Museum - Tring	Epthianura albifrons	albifrons	1910.7.7.118	F	19/5/1910	Werribee, Victoria, Australia
Natural History Museum - Tring	Epthianura albifrons	albifrons	1965.43.862	F	2/7/1965	Nullarbor Plain, Eucla Pass, Western Australia
Natural History Museum - Tring	Epthianura tricolor		1965.5.81	M	18/11/1963	45mi W of Lake Frome, Angepena Station, South Australia, Australia
Natural History Museum - Tring	Epthianura tricolor		1965.43.866	M	3/8/1965	Mt. Shenton, Laverton, Western Australia, Australia
Natural History Museum - Tring	Epthianura tricolor		1965.43.868	M	2/8/1965	Mt. Shenton, Laverton, Western Australia, Australia
Natural History Museum - Tring	Epthianura tricolor		1965.43.870	M	2/8/1965	Mt. Shenton, Laverton, Western Australia, Australia
Natural History Museum - Tring	Epthianura tricolor		1965.60.880	F	13/5/1964	Brokera Camp, Moonlight Cr., Escott Homestead, Queensland, Australia
Natural History Museum - Tring	Epthianura tricolor		1965.43.865	F	20/5/1965	Etadunna, Birdsville Track, South Australia, Australia
Natural History Museum - Tring	Epthianura tricolor		1965.43.871	F	29/4/1965	Strezelecki Creek, Innamicka Homestead, South Australia, Australia
Natural History Museum - Tring	Epthianura tricolor		1965.43.869	F	2/8/1965	Mt. Shenton, Laverton, Western Australia, Australia
Natural History Museum - Tring	Ashbyia lovensis		1964.17.476	M	8/6/1963	Monkira Homestead, Queensland, Australia
Natural History Museum - Tring	Ashbyia lovensis		1965.43.859	M	10/5/1965	Clifton Hills, Birdsville, South Australia, Australia
Natural History Museum - Tring	Ashbyia lovensis		1953.54.555	M	23/9/1920	Mt. Leonard Station, Queensland, Australia
Natural History Museum - Tring	Ashbyia lovensis		1965.43.860	F	10/5/1965	Clifton Hills, Birdsville, South Australia, Australia
Natural History Museum - Tring	Epthianura crocea		1905.1.24a.39	M	26/9/1903	Alligator River, Northern Territory, Australia
